# Supplementary material for: Assessing the impact of different donor milk treatments on infant health and growth: a systematic review protocol
Source: BMJ Open. 2024 Dec 27;14(12):e087653. doi: 10.1136/bmjopen-2024-087653 (PMC11683976; doi:10.1136/bmjopen-2024-087653)
Supplement: online supplemental file 1 [file bmjopen-14-12-s001.xlsx]

## Sheet: CINAHL
	Search Strategy for CINAHL
S1	((milk OR breastmilk OR breastfe* OR lactat* ) N3 (donat* OR donor* OR bank* OR center* OR centre* OR share* OR sharing ))
S2	(MH "Milk, Human") OR (MH "Breast Feeding") OR (MH Lactation+)
S3	donat* OR donor* OR bank* OR center* OR centre* OR share* OR sharing
S4	S2 AND S3
S5	(MH "Milk Banks")
S6	S1 OR S4 OR S5
S7	(MH Infant+)
S8	Outcome* OR impact* OR affect* OR influenc* OR result* OR consequenc* OR caus* OR issue* OR threat* OR effect* OR benefit* OR harm* OR "risk factor*" OR tolera* OR growth* OR development* OR neurodevelop* OR behavio* OR weight OR digest* OR diet OR nutrition OR malnutrition OR deficien* OR illness* OR death* OR morbidity OR mortality OR infection* OR transmi* OR sepsis* OR enterocolitis* OR cytom…
S9	S7 AND S8
S10	((infant* OR baby OR babies OR neonate* OR "new born*" OR newborn* OR preterm OR pre-term OR child*) N4 (Outcome* OR impact* OR affect* OR influenc* OR result* OR consequenc* OR caus* OR issue* OR threat* OR effect* OR benefit* OR harm* OR "risk factor*" OR tolera* OR growth* OR development* OR neurodevelop* OR behavio* OR weight OR digest* OR diet OR nutrition OR malnutrition OR deficien* OR ill…
S11	((infant* OR baby OR babies OR neonate* OR "new born*" OR newborn* OR preterm OR pre-term OR child*) OR (MH Infant+)) AND (MH "Growth+") OR (MH "Infant Physiology")
S12	S9 OR S10 OR S11
S13	S6 AND S12

## Sheet: ClinicalTrials
	Search Strategy for ClinicalTrials.gov
●	( (milk OR breastmilk OR breastfe* OR lactat* ) AND (donat* OR donor* OR bank* OR center* OR centre* OR share* OR sharing) AND ( infant* OR baby OR babies OR neonate* OR "new born*" OR newborn* OR preterm OR pre-term OR child* ) AND ( outcome* OR impact* OR affect* OR influenc* OR result* OR consequenc* OR caus* OR issue* OR threat* OR effect* OR benefit* OR harm* OR "risk factor*" OR tolera* OR …

## Sheet: Cochrane Trials
	Search Strategy for Cochrane trials
#1	((milk OR breast* OR lactat*) NEAR/3 (donat* OR donor* OR bank* OR center* OR centre* OR share* OR sharing))
#2	[mh ^"Milk, Human"] OR [mh ^"Breast Feeding"] OR [mh Lactation]
#3	(donat* OR donor* OR bank* OR center* OR centre* OR share* OR sharing)
#4	#2 and #3
#5	[mh ^"Milk Banks"]
#6	#1 or #4 or #5
#7	[mh Infant]
#8	Outcome* OR impact* OR affect* OR influenc* OR result* OR consequenc* OR caus* OR issue* OR threat* OR effect* OR benefit* OR harm* OR ("risk" NEXT factor*) OR tolera* OR growth* OR development* OR neurodevelop* OR behavio* OR weight OR digest* OR diet OR nutrition OR malnutrition OR deficien* OR illness* OR death* OR morbidity OR mortality OR infection* OR transmi* OR sepsis* OR enterocolitis* O…
#9	#7 and #8
#10	(infant* OR baby OR babies OR neonate* OR ("new" NEXT born*) OR newborn* OR preterm OR pre-term OR child*) NEAR/4 (Outcome* OR impact* OR affect* OR influenc* OR result* OR consequenc* OR caus* OR issue* OR threat* OR effect* OR benefit* OR harm* OR ("risk" NEXT factor*) OR tolera* OR growth* OR development* OR neurodevelop* OR behavio* OR weight OR digest* OR diet OR nutrition OR malnutrition OR…
#11	((infant* OR baby OR babies OR neonate* OR ("new" NEXT born*) OR newborn* OR preterm OR pre-term OR child*) OR [mh Infant]) AND [mh "Growth and Development"]
#12	#9 or #10 or #11
#13	#6 and #12
#14	#13 NOT ([mh ^Animals] NOT ([mh ^Animals] AND [mh ^Humans])) in Trials

## Sheet: EMBASE
	Search Strategy for EMBASE
1	((milk or breastmilk or breastfe* or lactat*) adj3 (donat* or donor* or bank* or center* or centre* or share* or sharing)).ti,ab,kf.
2	breast milk/ or exp Breast Feeding/ or exp Lactation/
3	(donat* or donor* or bank* or center* or centre* or share* or sharing).ti,ab,kf.
4	2 and 3
5	milk bank/ or donor milk/
6	1 or 4 or 5
7	exp Infant/
8	(Outcome* or impact* or affect* or influenc* or result* or consequenc* or caus* or issue* or threat* or effect* or benefit* or harm* or risk factor* or tolera* or growth* or development* or neurodevelop* or behavio* or weight or digest* or diet or nutrition or malnutrition or deficien* or illness* or death* or morbidity or mortality or infection* or transmi* or sepsis* or enterocolitis* or cytome…
9	7 and 8
10	((infant* or baby or babies or neonate* or new born* or newborn* or preterm or pre-term or child*) adj4 (Outcome* or impact* or affect* or influenc* or result* or consequenc* or caus* or issue* or threat* or effect* or benefit* or harm* or risk factor* or tolera* or growth* or development* or neurodevelop* or behavio* or weight or digest* or diet or nutrition or malnutrition or deficien* or illne…
11	((infant* or baby or babies or neonate* or new born* or newborn* or preterm or pre-term or child*).ti,ab,kf. or exp infant/) and exp "growth, development and aging"/
12	9 or 10 or 11
13	6 and 12
14	13 not ((exp animal/ or nonhuman/) not exp human/)
15	limit 14 to "remove medline records"

## Sheet: Emcare
	Search Strategy for EMCARE
1	((milk or breastmilk or breastfe* or lactat*) adj3 (donat* or donor* or bank* or center* or centre* or share* or sharing)).ti,ab,kf.
2	breast milk/ or exp Breast Feeding/ or exp Lactation/
3	(donat* or donor* or bank* or center* or centre* or share* or sharing).ti,ab,kf.
4	2 and 3
5	milk bank/ or donor milk/
6	1 or 4 or 5
7	exp Infant/
8	(Outcome* or impact* or affect* or influenc* or result* or consequenc* or caus* or issue* or threat* or effect* or benefit* or harm* or risk factor* or tolera* or growth* or development* or neurodevelop* or behavio* or weight or digest* or diet or nutrition or malnutrition or deficien* or illness* or death* or morbidity or mortality or infection* or transmi* or sepsis* or enterocolitis* or cytome…
9	7 and 8
10	((infant* or baby or babies or neonate* or new born* or newborn* or preterm or pre-term or child*) adj4 (Outcome* or impact* or affect* or influenc* or result* or consequenc* or caus* or issue* or threat* or effect* or benefit* or harm* or risk factor* or tolera* or growth* or development* or neurodevelop* or behavio* or weight or digest* or diet or nutrition or malnutrition or deficien* or illne…
11	((infant* or baby or babies or neonate* or new born* or newborn* or preterm or pre-term or child*).ti,ab,kf. or exp infant/) and exp "growth, development and aging"/
12	9 or 10 or 11
13	6 and 12
14	13 not ((exp animal/ or nonhuman/) not exp human/)

## Sheet: EU Clinical Trials
	Search Strategy for EU Clinical Trials
●	( (milk OR breastmilk OR breastfe* OR lactat* ) AND (donat* OR donor* OR bank* OR center* OR centre* OR share* OR sharing) AND ( infant* OR baby OR babies OR neonate* OR "new born*" OR newborn* OR preterm OR pre-term OR child* ) AND ( outcome* OR impact* OR affect* OR influenc* OR result* OR consequenc* OR caus* OR issue* OR threat* OR effect* OR benefit* OR harm* OR "risk factor*" OR tolera* OR …
●	Population Age: Preterm newborn infants, Newborns, Infants and toddlers, Children, Adolescents, Under 18

## Sheet: Global Health
	Search Strategy for Global Health
1	((milk or breastmilk or breastfe* or lactat*) adj3 (donat* or donor* or bank* or center* or centre* or share* or sharing)).ti,ab.
2	human milk/ or Breast Feeding/ or exp milk composition/ or human lactation/
3	(donat* or donor* or bank* or center* or centre* or share* or sharing).ti,ab.
4	donors/
5	3 or 4
6	2 and 5
7	1 or 6
8	exp infants/
9	(Outcome* or impact* or affect* or influenc* or result* or consequenc* or caus* or issue* or threat* or effect* or benefit* or harm* or risk factor* or tolera* or growth* or development* or neurodevelop* or behavio* or weight or digest* or diet or nutrition or malnutrition or deficien* or illness* or death* or morbidity or mortality or infection* or transmi* or sepsis* or enterocolitis* or cytome…
10	8 and 9
11	((infant* or baby or babies or neonate* or new born* or newborn* or preterm or pre-term or child*) adj4 (Outcome* or impact* or affect* or influenc* or result* or consequenc* or caus* or issue* or threat* or effect* or benefit* or harm* or risk factor* or tolera* or growth* or development* or neurodevelop* or behavio* or weight or digest* or diet or nutrition or malnutrition or deficien* or illne…
12	infant development/ or early childhood development/
13	10 or 11 or 12
14	7 and 13
15	14 not (Animals/ not (Animals/ and Man/))

## Sheet: Global Index Medicus
	Search Strategy for Global Index Medicus
1	milk donat$
2	breastmilk donat$
3	milk banks
4	milk banks OR donat$ breastmilk
5	(tw:(milk banks)) OR (tw:(milk donat$))
6	1 OR 2 OR 3 OR 4 OR 5

## Sheet: Medline
	Search Strategy for Medline
1	((milk or breastmilk or breastfe* or lactat*) adj3 (donat* or donor* or bank* or center* or centre* or share* or sharing)).ti,ab,kf.
2	Milk, Human/ or Breast Feeding/ or exp Lactation/
3	(donat* or donor* or bank* or center* or centre* or share* or sharing).ti,ab,kf.
4	2 and 3
5	Milk Banks/
6	1 or 4 or 5
7	exp Infant/
8	(Outcome* or impact* or affect* or influenc* or result* or consequenc* or caus* or issue* or threat* or effect* or benefit* or harm* or risk factor* or tolera* or growth* or development* or neurodevelop* or behavio* or weight or digest* or diet or nutrition or malnutrition or deficien* or illness* or death* or morbidity or mortality or infection* or transmi* or sepsis* or enterocolitis* or cytome…
9	7 and 8
10	((infant* or baby or babies or neonate* or new born* or newborn* or preterm or pre-term or child*) adj4 (Outcome* or impact* or affect* or influenc* or result* or consequenc* or caus* or issue* or threat* or effect* or benefit* or harm* or risk factor* or tolera* or growth* or development* or neurodevelop* or behavio* or weight or digest* or diet or nutrition or malnutrition or deficien* or illne…
11	((infant* or baby or babies or neonate* or new born* or newborn* or preterm or pre-term or child*).ti,ab,kf. or exp *Infant/) and exp *"Growth and Development"/
12	9 or 10 or 11
13	6 and 12
14	13 not (Animals/ not (Animals/ and Humans/))

## Sheet: SCOPUS
	Search Strategy for SCOPUS
●	( TITLE-ABS-KEY ( ( "breastmilk" OR ( ( "breast" OR "human" OR "mother*" OR "parent" OR "parents" ) "milk" ) ) ) W/4 TITLE-ABS-KEY ( ( "express*" OR "pump*" OR "extract*" OR "collect*" OR "treat*" OR "pasteuri*" OR "heat" OR "thermal" OR "composition" OR "process*" OR "microbial" OR "antimicrobial" OR "contaminat*" OR "freez*" OR "froze*" OR "sonic*" OR "UV" OR "hygien*" OR "save*" OR "saving" OR…

[truncated: 2 more sheets: WHO, WoS]
